# Supplementary material for: The maximum contraceptive prevalence ‘demand curve’: guiding discussions on programmatic investments
Source: Gates Open Res. 2017 Dec 22;1:15. [Version 1] doi: 10.12688/gatesopenres.12780.1 (PMC5771155; doi:10.12688/gatesopenres.12780.1)
Supplement: Supplementary file 1 [file gatesopenres-1-13840-s0000.tgz]

Archive with 1 entries (1 files):
- 8b8525de-be93-4d37-8a67-c94af055b00e.xlsx
