# Supplementary material for: The maximum contraceptive prevalence ‘demand curve’: guiding discussions on programmatic investments
Source: Gates Open Res. 2017 Dec 22;1:15. [Version 1] doi: 10.12688/gatesopenres.12780.1 (PMC5771155; doi:10.12688/gatesopenres.12780.1)
Supplement: Supplementary file 1 [file gatesopenres-1-13840-s0000.tgz › 8b8525de-be93-4d37-8a67-c94af055b00e.xlsx]

## Sheet: Sheet1
Supplementary File 1: DHS Data Used for Analysis
Country	Year	Type	mCPR (Married)	mCPR (all Women)	Currently married nonusers: In next 12 months	Currently married nonusers: Use later	Currently married nonusers: Unsure about timing	Currently married nonusers: Unsure about use	Currently married nonusers: Does not intend	Unmet Need (Married)	Mean Ideal Number of Children
Benin	2011.5	DHS	7.9	9		24.5		21.7	53.8	32.6	4.6
Benin	2006	DHS	6.1	6.9		45.7		14.3	39.8	27.3	4.9
Benin	2001	DHS	7.2	7		52.9		10.4	36	27.9	4.9
Benin	1996	DHS	3.4	3.4	31.1	14	0.8	7.1	46.7	27.7	5.5
Botswana	1988	DHS	31.7	28.9	39.9	4.8	2.1	5.1	48		4.7
Burkina Faso	2010	DHS	15	14.3		59.2		3	37.4	24.5	5.5
Burkina Faso	2003	DHS	8.8	9.8		58.4		12.1	29.4	29.8	5.6
Burkina Faso	1998.5	DHS	4.8	5.8	32.1	10.3	2.1	10.4	45.1	30.3	5.7
Burkina Faso	1993	DHS	4.2	4	20.5	5.4	4.6	15.1	54	24.6	5.7
Burundi	2010	DHS	17.7	11		65.7		4.1	29.9	32.4	4.2
Burundi	1987	DHS	1.2	1	11.5	16.8	4.1	11.6	55.9		5.3
Cameroon	2011	DHS	14.4	16.1		42.7		10.7	46	23.5	5.5
Cameroon	2004	DHS	12.5	13.5		39.1		15	45.6	20.5	5.7
Cameroon	1998	DHS	7.1	8	23.6	11.5	0.8	7	56.9	20.7	6
Cameroon	1991	DHS	4.3	4.2	9.2	14		5.2	71.6	22.3	6.8
Cape Verde	1998	RHS	46.1	33.1
Central African Republic	1994.5	DHS	3.2	3.5	32.6	0.8	0.3	2.9	63.2	19.1	6.4
Chad	2004	DHS	1.6	1.5		20.5		9	60.8	20.6	8.9
Chad	1996.5	DHS	1.2	1.2	9.7	4.7	0.5	6.4	78.6	17.4	8.3
Comoros	2012	DHS	14.2	9.9		17.6		14.3	64.2	32.3	5.3
Comoros	1996	DHS	11.4	7.8	32.9	7	1.5	12.6	44	35.6	5.3
Congo (Brazzaville)	2011.5	DHS	20	22.3		52.7		5.9	39.9	18.4	5
Congo (Brazzaville)	2005	DHS	12.7	13.5		50.3		7.8	41.2	19.5	5.1
Congo Democratic Republic	2013.5	DHS	7.8	8.1		37.3		7.7	54.2	27.7	6.1
Congo Democratic Republic	2007	DHS	5.8	6.7		26.6		13.8	59.2	26.9	6.3
Cote d'Ivoire	2011.5	DHS	12.5	13.9		40		10.7	47.6	27.1	5.2
Cote d'Ivoire	1998.5	DHS	7.3	9.8	29.9	15.4	1	6.5	47.2	28.9	5.4
Cote d'Ivoire	1994	DHS	4.3	5.7	18.9	14.7	2.4	8.9	55.1	30.4	5.5
Eritrea	2002	DHS	7.3	5.2	15.7	10.4		3	70.7	28.5	5.8
Eritrea	1995	DHS	4	3.1	23.8	3.9	0.3	9.1	62.5	29.7	6
Ethiopia	2011	DHS	27.3	18.7		55.7		3	41.1	26.3	4.3
Ethiopia	2005	DHS	13.9	9.7		52		4	43.9	36.1	4.5
Ethiopia	2000	DHS	6.3	4.7		45.7		1.5	52.8	36.6	5.3
Gabon	2012	DHS	19.4	24		41		8.4	48.4	26.5	4.6
Gabon	2000	DHS	11.8	14.3		40.5		9.1	49.8	27.9	4.9
Gambia	2013	DHS	8.1	6.5		20.5		5.8	73	24.9	6
Ghana	2008	DHS	16.6	13.5		47.5		6.2	45.7	35.7	4.3
Ghana	2003	DHS	18.7	15.3		54.1		4.1	41.5	34.5	4.4
Ghana	1998	DHS	13.3	10.7	30.1	16.1	1.8	6.4	45.4	34.7	4.3
Ghana	1993	DHS	10.1	9.3	31.7	15.9	3.2	7.4	41.6	36.9	4.4
Ghana	1988	DHS	4.2	3.7	20	13.7	3.6	5.8	56.5		5.3
Guinea	2012	DHS	4.6	7		26.3		3.2	69.8	23.7	5.8
Guinea	2005	DHS	5.7	6.8		31.5		9.6	58.6	21.9	5.6
Guinea	1999	DHS	4.2	4.9	24.4	11.7	0.2	4.3	58.7	24.8	5.7
Kenya	2008.5	DHS	39.4	28		55		4.6	40.4	25.6	3.8
Kenya	2003	DHS	31.5	22.7		57.8		3.9	37.9	27.4	3.9
Kenya	1998	DHS	31.5	23.6	53.7	8.4	1.3	3.2	33.2	28	3.8
Kenya	1993	DHS	27.3	20.7	44.2	11	3	7.8	33.7	35.3	3.7
Kenya	1989	DHS	17.9	14.7			53.2	11.7	34.3		4.4
Lesotho	2009	DHS	45.6	34.9		60.7		4.8	34.4	23.3	2.8
Lesotho	2004	DHS	35.2	27.6		58.5		5.2	35.7	31	3
Liberia	2013	DHS	19.1	20.5		45.9		5.1	48.5	31.1	4.8
Liberia	2007	DHS	10.3	11.7		34.4		17.4	47.5	35.7	5
Liberia	1986	DHS	5.5	7			32.1	11.3	56.6		6
Madagascar	2008.5	DHS	29.2	23		46.6		12.8	40.3	19	4.7
Madagascar	2003.5	DHS	18.3	14		37.9		15.3	46.7	24.5	4.8
Madagascar	1997	DHS	9.7	7.3	31.6	12.4	0.7	5.6	49.5	27.7	5.3
Madagascar	1992	DHS	5.1	3.5	36	4.3	1.1	5.2	53.4	32.3	5.5
Malawi	2010	DHS	42.2	32.6		73.7		2.2	23.2	26.2	4
Malawi	2004	DHS	28.1	22.4		73.6		3.6	22.5	30.3	4.1
Malawi	2000	DHS	26.1	21.5		73.9		2.8	23.3	29.9	4.2
Malawi	1992	DHS	7.4	6.3	42.3	13.4	2.1	8.6	33.4	36.5	5.1
Mali	2012.5	DHS	9.9	9.6		28.1		14.8	57.1	26	5.9
Mali	2006	DHS	6.9	6.2		33.7		11.4	54.5	27.6	6.3
Mali	2001	DHS	5.7	5.8		37.3		12	50.5	29.6	6.2
Mali	1995.5	DHS	4.5	5	31.4	6.7	0.1	3.3	58.4	27.5	6.6
Mali	1987	DHS	1.3	1.2	11	1.2	0.7	3.6	83.3		6.9
Mauritania	2000.5	DHS	5.1	3.1		11.7		9.1	78.9	32.1	6.2
Mozambique	2011	DHS	11.3	12.1		41.8		7.1	51.2	23.9	4.8
Mozambique	2003	DHS	20.8	21.6		40.4		11.3	47.7	18.9	5.3
Mozambique	1997	DHS	5.1	5.4	23.2	2.9	0.8	19.8	52.7	24.9	5.9
Namibia	2013	DHS	55.3	49.7		58.2		3.2	36.5	17.5	3.2
Namibia	2006.5	DHS	53.4	45.7		56.7		5.7	35.3	20.7	3.1
Namibia	2000	DHS	42.6	37.1		56.7		4.9	37.4	23.9	3.3
Namibia	1992	DHS	26	21.4	25.9	4	0.7	8.8	60.3	21.8	5
Niger	2012	DHS	12.2	11		42.3		9.3	47.5	16	9.2
Niger	2006	DHS	5	4.5		26.5		10	63.3	16.1	8.8
Niger	1998	DHS	4.6	4.4	22.2	6.2	0.9	7.1	63.5	17.7	8.2
Niger	1992	DHS	2.3	2.3	14.4	4.6	1.4	10.4	69.1	18.7	8.2
Nigeria	2013	DHS	9.8	11.1		23.3		10.2	63.3	16.1	6.5
Nigeria	2008	DHS	9.7	10.5		20.9		22.9	55.3	20.2	6.1
Nigeria	2003	DHS	8.2	8.9		27.4		8.4	63.8	17.5	6.7
Nigeria	1990	DHS	3.5	3.8	12.2	9.4	1.1	9	68.2	21.5	5.8
Rwanda	2010	DHS	45.1	25.2		73.5		1.8	24.2	20.8	3.3
Rwanda	2007.5	DHS	27.4	16.3		71.2		1.9	26.2	34.4	3.3
Rwanda	2005	DHS	10.3	5.6		58.5		7	34.3	38.5	4.3
Rwanda	2000	DHS	5.7	3.4		52.6		8.5	38.8	36.4	4.9
Rwanda	1992	DHS	12.9	8.6	49.8	11.6	0.7	1.6	35.9	38.2	4.2
Sao Tome and Principe	2008.5	DHS	33.7	27.4		48.9		19.8	30.7	37.6	3.5
Senegal	2010.5	DHS	12.1	8.9		27.4		7.5	65	30.1	5.2
Senegal	2005	DHS	10.3	7.6		25.8		7.9	65.8	32	5.4
Senegal	1997	DHS	8.1	7	24.2	9.7	3.1	10.2	52.8	35	5.3
Senegal	1992.5	DHS	4.8	4.5	18.4	6.2	3.7	9.3	62.3	28.8	5.9
Senegal	1986	DHS	2.4	2.7	11.6	5.8	1.3	3.2	76.6		6.8
Sierra Leone	2013	DHS	15.6	20.9		49.3		11.8	37.5	25	4.9
Sierra Leone	2008	DHS	6.7	8.2		27.5		23	48.3	28.4	5
South Africa	1998	DHS	55.1	49.3	33.6	10	0.9	5.3	46.7	16.5	2.9
Sudan	1989.5	DHS	5.5	5.1	13.1	4	1.3	4.7	76.8		5.9
Swaziland	2006.5	DHS	47.7	36.3		62		5	32.4	24.7	2.5
Tanzania	2010	DHS	27.4	23.6		54.4		5.9	38.6	22.3	4.9
Tanzania	2004.5	DHS	20	17.6		56.1		5.2	38.6	24.3	5
Tanzania	1999	DHS	16.9	15.6	38.8			4.6	56.2	22.3	5.3
Tanzania	1996	DHS	13.3	11.7	35.9	10.7	1.5	9.3	41.9	26	5.5
Tanzania	1991.5	DHS	6.6	5.9	19	6.6	1.7	16.5	55.9	27.8	6.1
Togo	2013.5	DHS	17.3	16.7		40.5		10.6	47.3	33.6	4.3
Togo	1998	DHS	7	7.9	36.9	14.4	1.6	8.5	38.3	35	4.5
Togo	1988	DHS	3.1	3.4	25.6	11.9	2.3	3.5	55		5.3
Uganda	2011	DHS	26	20.7		63.9		4.7	31.2	34.3	4.8
Uganda	2006	DHS	17.9	15.4		65.2		5.2	29.4	38	5
Uganda	2000.5	DHS	18.2	16.5		62.1		9.7	28	35	4.8
Uganda	1995	DHS	7.8	7.4	39.4	15.5	1.3	5.4	38.3	30	5.3
Uganda	1988.5	DHS	2.5	2.7	11.9	6.9	2.6	7.8	70.8		6.5
Zambia	2013.5	DHS	44.8	32.5		67.4		5	26.7	21.1	4.7
Zambia	2007	DHS	32.7	24.6		66.2		4.8	28.9	26.6	4.6
Zambia	2001.5	DHS	25.3	18.8		69.9		3.5	26.4	27.5	4.7
Zambia	1996	DHS	14.4	11.2	52.1	12.8	1	4.6	29.3	25.2	5.3
Zambia	1992	DHS	8.9	7	34.5	12.2	1.5	6.9	44.8	30	5.8
Zimbabwe	2010.5	DHS	57.3	40.5		69.1		3.6	27.3	14.6	3.8
Zimbabwe	2005.5	DHS	58.4	39.1		69.4		2.4	27.7	15.5	3.8
Zimbabwe	1999	DHS	50.4	35.6		66.7		4.1	28.7	16.7	3.9
Zimbabwe	1994	DHS	42.2	31.1	54.2	10.9	0.2	0.4	33.6	19.1	4.3
Zimbabwe	1988	DHS	36.1	27.2	35.2	9.4	5.9	8.2	40.1		4.9
Albania	2002	RHS	8	5.6
Albania	2008.5	DHS	10.6	7.9		18.9		12.4	68.7	12.9	2.6
Armenia	2010	DHS	27.2	16.9		23		26.2	49.8	13.5	2.5
Armenia	2005	DHS	19.5	12.3		28.7		20.9	49.4	19.3	2.6
Armenia	2000	DHS	22.3	14.4		35.5		17.4	47.1	18.1	2.7
Azerbaijan	2001	RHS	11.8	7							0
Azerbaijan	2006	DHS	14.3	9		16.8		29.7	51.9	15.4	2.5
Egypt	2014	DHS	56.9			60.1		7.4	32.4	12.6	3
Egypt	2008	DHS	57.6			63.7		6.5	29.2	11.6	2.9
Egypt	2005	DHS	56.5			64.2		4.2	30.8	12.3	2.9
Egypt	2000	DHS	53.9			58.8		7.8	33.2	13.7	2.9
Egypt	1995	DHS	45.5		37	19	2.4	5.3	36.3	20.2	2.8
Egypt	1992	DHS	44.8		28.7	11.2	5.6	8.3	46.2	22.9	2.9
Egypt	1988	DHS	35.5	32.7	24.3	8.9	15.4	9.5	41.7		2.9
Georgia	1999.5	RHS	19.9	12.2
Georgia	2005	RHS	26.6	16.1
Jordan	2012	DHS	42.3			54.4		4	41.6	11.7	3.9
Jordan	2009	DHS	42			58.1		4.6	37.3	13.4	4.2
Jordan	2007	DHS	41.9			58.2		5	36.9	13.8	3.9
Jordan	2002	DHS	41.2			59.6		4.7	35.7	14.9	4.2
Jordan	1997	DHS	37.7		48.1	17.3	2.4	3.9	28.3	20.1	4.2
Jordan	1990	DHS	26.9		26	14.9		16.1	42.8	26.5	4.4
Moldova	1997	RHS	50.1	37.4
Moldova	2005	DHS	43.8	32.8		32.2		11.4	55.4	11.4
Morocco	2003.5	DHS	54.8	29		61.5		2.3	35.7	11.9	2.9
Morocco	1992	DHS	35.5	19.7	36.5	7.6	1.1	2.9	51.4	23.5	3.4
Morocco	1987	DHS	28.9	26.4	28.3	3	3.9	9.6	54.7		3.7
Romania	1999	RHS	32.7	31.9
Tunisia	1988	DHS	40.4	38.7	36.3	8.8	5.1	5.1	44.7		3.5
Turkey	1998	DHS	37.7	26.1	35.3	14.7	1.4	3.6	43.7	14	2.4
Turkey	1993	DHS	34.5		30.8	13.8	1.8	6	46.4	14.6	2.4
Ukraine	1999	RHS	37.6	31.2
Ukraine	2007	DHS	47.5	38.3		18.8		22.5	57.5	10.1	2
Yemen	1997	DHS	9.8		9	4	10.5	12.2	64.2	40	4.5
Yemen	1991.5	DHS	6.1		5.6	2.4	8.4		82.9	38.1	5.4
Kazakhstan	1999	DHS	52.7	38.6		44.7		10.1	44.3	11.9	2.8
Kazakhstan	1995	DHS	46.1	33.6	28	17.1	2.7	6.7	45.4	16.3	2.9
Kyrgyz Republic	2012	DHS	33.7	22.7		23		33.7	42.4	18	3.9
Kyrgyz Republic	1997	DHS	48.9	35.3	40.2	22	3.8	5.1	28.5	11.8	3.7
Tajikistan	2012	DHS	25.8	17.5		25.7		29.1	42.4	22.9	3.6
Turkmenistan	2000	DHS	53.1	33.8		46.6		13.5	38.9	13.1	3.3
Uzbekistan	1996	DHS	51.3	36.6	21.9	18.9	1.8	16.8	40.6	13.7	3.6
Bangladesh	2011	DHS	52.1			65.4		1.6	32.5	13.5	2.2
Bangladesh	2007	DHS	47.5			70.1		2.2	27.5	16.8	2.3
Bangladesh	2004	DHS	47.6			72.7		1.7	25.3	15	2.4
Bangladesh	1999.5	DHS	44				70.8	2.7	26.3	18.2	2.5
Bangladesh	1996.5	DHS	42.1		42	24.2	1.6	4.7	27.1	19.7	2.5
Bangladesh	1993.5	DHS	36.6		41.6	23.1	1.3	4.3	28.9	21.6	2.5
Cambodia	2010	DHS	34.9	21.7		52.9		5.9	40.9	16.9	3.1
Cambodia	2005	DHS	27.2	16.4		51.6		4.2	44.1	25.3	3.3
Cambodia	2000	DHS	18.8	11.2		42.3		12.9	44.7	33	3.6
India	2005.5	DHS	48.5	38	18.3	43.4		6.1	31.8	13.9	2.3
India	1998.5	DHS	42.8		20.9	37.8	1.5	5.3	34.3	16.1	2.6
India	1992.5	DHS	36.5		14	13.5	1.4	12.9	57.9	20.3	2.9
Indonesia	2012	DHS	57.9	42.7		53.2		7.7	37.7	11.4	2.6
Indonesia	2007	DHS	57.4			46.2		7.8	45.1	13.1	2.8
Indonesia	2002.5	DHS	56.7			43.1		13.7	42.4	13.2	2.9
Indonesia	1997	DHS	54.7		27.6	10.4	2.7	13.6	45.7	13.6	2.9
Indonesia	1994	DHS	52.1		29.3	11.6	2.5	12.8	43.3	15.3	2.9
Indonesia	1991	DHS	47.1		21.5	8.7	4.8	13.1	51.4	17	3.1
Indonesia	1987	DHS	43.9	40.3	21	8.2	10.9	14.1	45.8		3.2
Maldives	2009	DHS	27			26.4		17.9	54.5	28.6	3.1
Nepal	2011	DHS	43.2	33.2		80.6		2.6	16.8	27.5	2.1
Nepal	2006	DHS	44.2	34.4		74.1		3.8	22.1	24.7	2.3
Nepal	2001	DHS	35.4			73.2		2.7	24.1	27.8	2.6
Nepal	1996	DHS	26		29.5	32.5	0.4	2.9	34.4	32.4	2.9
Pakistan	2012.5	DHS	26.1			39.2		16.5	44.1	20.1	4.1
Pakistan	2006.5	DHS	21.7			49.9		7	42.8	25.2	4.1
Pakistan	1990.5	DHS	9		10.7	3.9	1.1	12.9	71.4	30.5	4.1
Philippines	2013	DHS	37.6	23.5		41.3		2.2	56.1	17.5	2.8
Philippines	2008	DHS	34	21.8		41.9		4.7	53.1	22	2.8
Philippines	2003	DHS	33.4	21.6		39.8		4.9	55	22.5	3
Philippines	1998	DHS	28.2	17.2	32.8	8	0.8	3.9	53.9	24.6	3.2
Philippines	1993	DHS	24.9	15.1	24.7	5.6	1	3.9	63.8	30.2	3.2
Sri Lanka	1987	DHS	40.6	38.8	21.4	13.5	2.8	13.2	48		3.1
Thailand	1987	DHS	63.6	60.1	27.2	12.9	8.6	6.9	44.2		2.8
Timor-Leste	2009.5	DHS	21.1	12.8		19.5		26.6	53.8	31.5	5
Vietnam	2002	DHS	56.7		44.8	13.3	1.1	3.1	37.3	6.6	2.4
Vietnam	1997	DHS	55.8		39.8	14.7	2.9	7.5	35.1	8.4	2.4
Bolivia	2008	DHS	34.6	24		52.7		8.9	38	20.1	2.4
Bolivia	2003	DHS	34.9	23.7		50.7		11.1	37.8	22.8	2.4
Bolivia	1998	DHS	25.2	16.5	35.2	9.5	0.5	6.6	46.9	26.6	2.6
Bolivia	1994	DHS	17.8	11.9	42.9	6.4	0.8	5.7	43.7	28.9	2.5
Bolivia	1989	DHS	12.2	8	23.5	6.3	4.7	8.1	57.3		2.6
Brazil	1996	DHS	70.3	51	42	13.9	0.6	1.7	40.3	10.8	2.3
Brazil	1986	DHS	56.5	37.2	41.4	12.2	4	4.1	38.2		2.8
Colombia	2010	DHS	72.9	56.9		66.3		3.3	30.4	8	2.2
Colombia	2005	DHS	68.2	49.4		68.9		3.1	27.9	8.6	2.2
Colombia	2000	DHS	64	43.8		69.6		2.7	27.7	10	2.3
Colombia	1995	DHS	59.3	39.5	46.8	18.6	1.7	1.9	30.7	11.4	2.5
Colombia	1990	DHS	54.6	33	43.1	7.1	4.5	7.9	36.2	13.7	2.6
Colombia	1986	DHS	52.4	31.9	48	5.8	4.5	3.5	38.1		2.7
Dominican Republic	2013	DHS	68.6	52.6		63.1		2.9	33.5	10.8	2.8
Dominican Republic	2007	DHS	70	51.9		68.3		4.8	25.5	11.1	3
Dominican Republic	2002	DHS	65.8	48.2		65.9		2.8	30.6	12.4	3.1
Dominican Republic	1999	DHS	64.1	45.6		65.7		3.9	29.6	13.8	3
Dominican Republic	1996	DHS	59.2	41.3	44.8	9.5	3.1	3.2	38.6	14.3	3.2
Dominican Republic	1991	DHS	51.7	33.9	39.6	10.8	4.2	6.5	38.4	19.4	3.1
Dominican Republic	1986	DHS	46.5	29.1	32.8	9.6	2.7	4	50.9		3.4
Ecuador	1999	RHS	50.3	32.1
Ecuador	2004	RHS	59.5	39.9							2.6
Ecuador	1987	DHS	35.8	23.5	32.5	5.1	4.5	11.5	46.5		3
El Salvador	1998	RHS	54.7	36.3
El Salvador	2008	RHS	66.1	45.5
El Salvador	2002.5	RHS	61.7	42.8							1
El Salvador	1985	DHS	44.3	30.4	17.2	19.2	0.3		63.3		3.6
Guatemala	2008.5	RHS	44	29.3
Guatemala	2002	RHS	34.5	22.8							3.4
Guatemala	1998.5	DHS	30.9	21.7	25.8	6	0.5	2.9	64.1	26.8	3.4
Guatemala	1995	DHS	26.9	18.4	24.5	6.3	0.7	4.9	62.8	28.1	3.6
Guatemala	1987	DHS	19	13.4	15.7	5.9	3.2	12.8	62.4		3.8
Guyana	2009	DHS	40	32.5		39		11.6	48.4	28.5	2.9
Haiti	2012	DHS	31.3	21.6		54.5		2.4	42.7	35.3	2.8
Haiti	2005.5	DHS	24.8	17.9		59.6		2.6	37.6	37.3	3
Haiti	2000	DHS	22.8	15.8		56.4		5.1	38.5	39.6	3.1
Haiti	1994.5	DHS	13.2	8.9	33.5	6.8	3	9.8	46.8	44.7	3.3
Honduras	1996	RHS	40.3	27.1
Honduras	2001	RHS	50.9	35.1
Honduras	2011.5	DHS	63.8	42.9		74.7		2.3	22.7	10.7	2.8
Honduras	2005.5	DHS	56.4	37.7		66.8		4.9	27.5	16.8	3
Jamaica	1997	RHS	62.9	50.6
Jamaica	2008.5	RHS	68.2	52
Mexico	1987	DHS	44.6	28.9	36.1			9.6	36.1		3
Nicaragua	2006.5	RHS	69.8	46.9
Nicaragua	2001	DHS	66.1	43.9		61.7		5.7	32.3	14.6	2.9
Nicaragua	1998	DHS	57.4	39	47.2	9.3	1.5	3	38	17.9	2.8
Paraguay	1995.5	RHS	41.3	29.7
Paraguay	2008	RHS	70.7	52.4
Paraguay	2004	RHS	60.5	41.9							3
Paraguay	1990	DHS	35.2	23.6	29.8	3.5	4.9	9.1	52.3	17.4	3.9
Peru	2007.5	DHS	48.8	33		62.9		1.9	35.2	12.6	2.4
Peru	2012	DHS	51.8	36.1		63.4		1.2	35.4	9.3	2.3
Peru	2011	DHS	51.1	35.3		63		1.5	35.5	9.6	2.3
Peru	2010	DHS	50.5	34.7		64		2	34.1	10.3	2.3
Peru	2009	DHS	50	34.2		62.4		2.1	35.6	10.9	2.3
Peru	2004.5	DHS	47.6	30.9		61		2.4	36.1	12.2	2.4
Peru	2000	DHS	50.4	32		55.9		5.6	37.7	14.4	2.4
Peru	1996	DHS	41.3	26.4	49.9	6.4	1.4	5	36.6	17.7	2.5
Peru	1991.5	DHS	32.8	19.9	49.7	5.1	4.5	5.2	34	21.6	2.5
Peru	1986	DHS	23	14.1	38.9	5.7	5.9	7.8	41.6		2.6
Trinidad and Tobago	1987	DHS	44.4	31.5	27.9	6.4	7.4	11.5	46.4		2.9
ICF International, 2012. The DHS Program STATcompiler - http://www.statcompiler.com - August 21 2015.
